# Supplementary material for: Tensor-Decomposition-Based Unsupervised Feature Extraction in Single-Cell Multiomics Data Analysis
Source: Genes (Basel). 2021 Sep 18;12(9):1442. doi: 10.3390/genes12091442 (PMC8468466; doi:10.3390/genes12091442)
Supplement: Supplementary file 1 [file genes-12-01442-s001.zip]

Archive with 3 entries (3 files):
- Data_S1.xlsx
- Data_S2.xlsx
- Supplementary_Figures.pdf
